# Supplementary material for: Effect of Short-Anchored PEGylated Lipids on Lipid Nanoparticle Characterization Profiles, Stability, and Efficacy
Source: Biomedicines. 2026 Apr 28;14(5):1002. doi: 10.3390/biomedicines14051002 (PMC13205063; doi:10.3390/biomedicines14051002)
Supplement: Supplementary file 1 [file biomedicines-14-01002-s001.zip]

Archive with 1 entries (1 files):
- biomedicines-4215540-supplementary.pdf
